# Supplementary material for: Mining of simple sequence repeats (SSRs) loci and development of novel transferability-across EST-SSR markers from de novo transcriptome assembly of Angelica dahurica
Source: PLoS One. 2019 Aug 22;14(8):e0221040. doi: 10.1371/journal.pone.0221040 (PMC6706007; doi:10.1371/journal.pone.0221040)
Supplement: S2 Table — (XLSX) [file pone.0221040.s003.xlsx]

## Sheet: 114 pairs primers
Primer name	Primer sequence(5'to3')	base number
CL8875Contig1-F	ACCAACAGCAGCTCCGTAGT	20
CL8875Contig1-R	TCTTCAACCATTTTGCCCTC	20
CL8407Contig1-F	TCTCACACCCTCTCGCTCTT	20
CL8407Contig1-R	AACCAAGGGCTGATGAAGAA	20
CL39441Contig1-F	TGGAAAGATTCTTGGGGTTG	20
CL39441Contig1-R	CTCGATATCGCCCTCACTTC	20
CL1198Contig3-F	CTGCTGGTGCCACTGTAGAA	20
CL1198Contig3-R	TGAGCTGCCATAGCAAACAC	20
CL13705Contig1-F	AAACACGGCAAATGTGTGAA	20
CL13705Contig1-R	TCATCGTTGAGTCCCTTTCC	20
CL499Contig2-F	CGGGGCCGTTAGATTAGATT	20
CL499Contig2-R	CACGAAGTTCTGCATGCTCT	20
CL268Contig5-F	AGAAAAAGCCCATCCCAACT	20
CL268Contig5-R	ATGGTCAACACCCCATTGAG	20
comp78729_c0_seq1_1-F	TCAGGAACTTGTGCGAACTG	20
comp78729_c0_seq1_1-R	GAAGAAATAACCGCCCCAAT	20
CL1068Contig2-F	GAGGGAGGAGAACCAGGAGT	20
CL1068Contig2-R	ATAGAGAGGAGCATCGCCAA	20
CL26259Contig1-F	TCAGGAACTTGTGCGAACTG	20
CL26259Contig1-R	GAAGAAATAACCGCCCCAAT	20
comp8886_c0_seq1_4-F	CGATTCCCTTCAGCTTCATC	20
comp8886_c0_seq1_4-R	TCCTCCTCTCCTGTGCTCAT	20
CL171Contig4-F	TCTCAATCCCTCTTCCCCTT	20
CL171Contig4-R	AGCGAAACACTCCGAAAGAA	20
CL13900Contig1-F	AATATTTCAAGGCCCCAAGG	20
CL13900Contig1-R	TTGCATCCATTTCTGATAAACC	22
CL4580Contig1-F	AAAACACATTCCCGAAACCA	20
CL4580Contig1-R	TATGGTGGTGGTGGTTGATG	20
CL10028Contig2-F	GAAGTGGATTGGGGTCAGAA	20
CL10028Contig2-R	CAAAAACCCAACCATGTTCC	20
CL747Contig1-F	GGGATCTTTCTCCGACACCT	20
CL747Contig1-R	AAGGAAGAAGCTGCCTGATG	20
CL1256Contig2-F	CCGCTCAGCACTAACAACAA	20
CL1256Contig2-R	TTGTAAGCCGGAAATCCATC	20
CL14696Contig1-F	GGTTTGTGAGATCCTTTGGG	20
CL14696Contig1-R	GAACTGACACTTGGGAATCCA	21
CL118Contig2-F	CGGAGCTTAAGTGGTCACAA	20
CL118Contig2-R	CCACTTGCACATGACGTACC	20
CL2920Contig3-F	CCAATCCCCGTTTAATCCTT	20
CL2920Contig3-R	AACTTGGCCGTATCTCATGC	20
comp21292_c0_seq1_4-F	CCAGGCCATATGAGAAAGGA	20
comp21292_c0_seq1_4-R	AGCGGAGAAAAGTCAGCAAA	20
CL2674Contig2-F	CCGGTGAGCACAAGAAAAAT	20
CL2674Contig2-R	GCAATTTTGCAGCAATCAAA	20
comp4512_c0_seq1_4-F	ATACCCTCCGGATCCTTTTG	20
comp4512_c0_seq1_4-R	CATCATGAGGGATACCACCC	20
CL2604Contig2-F	GAGGAAGAGGAGTGGCAGTG	20
CL2604Contig2-R	TTTGGGTCAGAAATTCCAGG	20
CL286Contig1-F	TTGATGAGACGGGTTGATGA	20
CL286Contig1-R	CTGATCTCATGACTTGCCGA	20
CL28358Contig1-F	CCACCCCCAGTTAGCTCTTT	20
CL28358Contig1-R	GCACGTGGGGTAGCTTCTAT	20
comp87260_c0_seq2_1-F	GATTGAGCAAGGAGAGGTGC	20
comp87260_c0_seq2_1-R	CCATCAAATAAGAGGCACAAAA	22
CL25829Contig2-F	TTCTTGTCATCGAATGGCTG	20
CL25829Contig2-R	CACACACCCACGATCATAGC	20
CL252Contig1-F	CCTTCCTCTGTATTTCCCCC	20
CL252Contig1-R	CAAAACGCGAACAAGAACAA	20
CL5376Contig1-F	TACCTTCCTAACGCCACCAC	20
CL5376Contig1-R	CACCGTTGTTTCACTTGCAG	20
CL3644Contig1-F	CAGACCTGAATGGCACTGAA	20
CL3644Contig1-R	TGAAGGAGTCTGCACACCAA	20
comp93829_c0_seq8_6-F	AAATTTTCGATGAGGATGGC	20
comp93829_c0_seq8_6-R	ACAGGGCCCTTATTTTTGGT	20
CL3900Contig1-F	GATTTCACCCAAGTGGCATT	20
CL3900Contig1-R	AGATTAGCACATCCCCGCTA	20
comp84940_c1_seq2_6-F	TGAATCGCGCAGAAATAATG	20
comp84940_c1_seq2_6-R	CCACAGGTGGACTCCTTGTT	20
CL563Contig2-F	GGTGTCCAATAGCACAGCAA	20
CL563Contig2-R	CTCATTCTGGGGGAGACAAA	20
CL124Contig5-F	TTTTCATGGATGCACAATAAGC	22
CL124Contig5-R	GAAATTGATGGCATTCTCCC	20
CL1373Contig2-F	GATCAATCCGAAAATGGGAA	20
CL1373Contig2-R	TGAATTTGGCATTGGACTCA	20
comp92789_c0_seq2_3-F	TGCTGCTCAACAAATTCGAC	20
comp92789_c0_seq2_3-R	AGCAGATAGGGTGGGTTGTG	20
comp15849_c0_seq1_2-F	AGTGCAATTTGGAAAGGGTG	20
comp15849_c0_seq1_2-R	AGAGATTGCTGGGAGGGAAT	20
CL19481Contig1-F	AATGGGGCAACAGGTATGTC	20
CL19481Contig1-R	GTTGACGAGCCTCCTTTTGT	20
CL1813Contig1-F	AAGTGCTTGGAGATTGGTGC	20
CL1813Contig1-R	CACCAACAAAACCAGATCCA	20
CL2264Contig1-F	GAAGAATGCTCAGCTTTGGC	20
CL2264Contig1-R	GGCAAACGAGACTAGAACGC	20
CL12Contig6-F	AATTCATCAATGCTGGAGGC	20
CL12Contig6-R	CCATCTTCTTCATCATCACCG	21
comp6839_c0_seq1_5-F	CGTTTTTCCTCTTTCACAGCA	21
comp6839_c0_seq1_5-R	TCAGCGAAGCATTTCTTCAA	20
CL31659Contig1-F	GCGTCCACTACAGCAAACAA	20
CL31659Contig1-R	CAGGTGCAGAGATGTGGAAA	20
CL26089Contig1-F	TGCCCCTTCTTCTTCTTCAA	20
CL26089Contig1-R	TTGCATACCACCAATTCATCA	21
CL5687Contig2-F	GGCATAAGGGTTTTGGGAAT	20
CL5687Contig2-R	TCTGCAAAAATGAGTGGCAG	20
CL202Contig7-F	AAACTGGTTGGAGAACGCAT	20
CL202Contig7-R	GATGTGTGCCGTTGAATTTG	20
CL57654Contig1-F	ACTAGTACCCGCTGGACCCT	20
CL57654Contig1-R	CTCAGATGCCACAGGGATTT	20
CL23373Contig1-F	GCGTCCACTACAGCAAACAA	20
CL23373Contig1-R	CAGGTGCAGAGATGTGGAAA	20
CL67557Contig1-F	CAGCCGGCTAAGACAGAATC	20
CL67557Contig1-R	TGGGATCACTTTCTTGGCATA	21
CL198Contig7-F	TTGTTGGCTGTTGTTCAAGG	20
CL198Contig7-R	CAACTTCTCCAGAGCAAGGG	20
CL2774Contig1-F	CTTTGTGCATTCAGACAGCG	20
CL2774Contig1-R	TTGGTGCTACTTCCATCGG	19
CL680Contig1-F	AAGACGGAGGAAAGACGGAT	20
CL680Contig1-R	ACCCAACTCTATTTGCGGG	19
CL4978Contig3-F	GTCGAATCATGAAATGTGCG	20
CL4978Contig3-R	TAACCAGGCTGTTGCTGTTG	20
CL11349Contig2-F	GCCTCAAGAACTTGCCTCAC	20
CL11349Contig2-R	GTTTCACCACTTCTGCCACA	20
CL1783Contig4-F	TGCTGACCTTGTAGCTCGTG	20
CL1783Contig4-R	TACCCCCAATGAGGAAAATG	20
CL3812Contig1-F	ACCCAAGCAGTCAGCAAAGT	20
CL3812Contig1-R	GACACGTTTTCAGGAATTGGA	21
CL2973Contig2-F	AACACCCAACATCCCAGGTA	20
CL2973Contig2-R	TGTTTTTGATGCGGTGAATG	20
CL24226Contig1-F	TGTGGATGGATGATGTTGCT	20
CL24226Contig1-R	TGGGTCCGCTCTTTTCATAG	20
CL118Contig8-F	CGGAGCTTAAGTGGTCACAA	20
CL118Contig8-R	CCACTTGCACATGACGTACC	20
CL24061Contig1-F	TCATCAAAATAGTCTTCACGGA	22
CL24061Contig1-R	AAGGGAAGGTTATATCGGCAA	21
CL25974Contig1-F	TGGATGCTTGTTGGTGATGT	20
CL25974Contig1-R	TCTTCTGCCTGCGAGAAAAT	20
CL4975Contig1-F	AGCCAAGTTGTGCTGTGAGA	20
CL4975Contig1-R	TGATGTCAAGGGTTCGTCAA	20
comp98217_c0_seq16_6-F	TGCTGACCTTGTAGCTCGTG	20
comp98217_c0_seq16_6-R	TACCCCCAATGAGGAAAATG	20
CL118Contig11-F	TTCATTCAATTCTTTTACGGAGC	23
CL118Contig11-R	CCACTTGCACATGACGTACC	20
CL24593Contig1-F	AATCAACACGGGAGGTTCAG	20
CL24593Contig1-R	TACGGAAAATGCAATGCAAA	20
CL16373Contig1-F	AGATGTATGACTCTGCGGGG	20
CL16373Contig1-R	ACCGAACAACTCGGAATCAC	20
CL54988Contig1-F	GCTGGTTGGAATGAGGAAAA	20
CL54988Contig1-R	TCCCACTTGCGAACAAGTAA	20
CL5283Contig1-F	TCCTTTTCTGTTCTTGTTGCTG	22
CL5283Contig1-R	ACCGAGTATGCCACAGGTTC	20
CL5095Contig2-F	TAGGGCTTGCCGATACAGAC	20
CL5095Contig2-R	GAAGAATGCTCAGCTTTGGC	20
CL11245Contig1-F	CGGGTGTGGAAGACAGTTCT	20
CL11245Contig1-R	ACACAAATCATGCAATGGGA	20
CL24139Contig1-F	CATTCAGACACACCACCCTG	20
CL24139Contig1-R	GCGGTTTATGATCACCCCTA	20
CL13154Contig1-F	GGTACAGATTGCGAAGGAGC	20
CL13154Contig1-R	AAAGAATGCAACGATCCACC	20
CL2334Contig2-F	TTGTTGAAAAGGTCCGATCC	20
CL2334Contig2-R	GAACCAAAGCCCTGCATAAA	20
CL40662Contig1-F	GGAAATTTCGGCGACTACAA	20
CL40662Contig1-R	AATGTTTGAGGCGATGATCC	20
CL3541Contig2-F	TTATCCGACCACCTTTGTCC	20
CL3541Contig2-R	TTTTTCTCCATCTCCCAACG	20
CL8364Contig2-F	GGTGGAGTATGGAATGGTGG	20
CL8364Contig3-R	TCCAGGGCAAAACCATCTAC	20
CL211Contig2-F	CCATGGAGAAATTGGCTGTT	20
CL211Contig2-R	TTCTTGATCCAGTGATGCCA	20
CL257Contig3-F	GCAAGTAAGATGCGGAATGG	20
CL257Contig3-R	AGATGCTCTAAGCCTCCGTG	20
CL1Contig1190-F	GCACCCGTCAAGCTAAGAAC	20
CL1Contig1190-R	TTTATTCTGGGAACGATGGG	20
CL2414Contig2-F	TTACGCAATTGCTGATTCCA	20
CL2414Contig2-R	CCCCGCTGGCTTATCTTTAT	20
CL41682Contig1-F	GGGGGAATGGTGAATATCAA	20
CL41682Contig1-R	GTCGGACACTCAAGTCGGAT	20
CL2357Contig2-F	GCAGAAAGGTTCTGGCTGAC	20
CL2357Contig2-R	AACATGCATACCCAAGCCTC	20
CL2115Contig3-F	ACAATTACGGCGACTTGTCC	20
CL2115Contig3-R	TGGCACTTGAATAATCCACAA	21
CL32351Contig1-F	AACCAGACCATTTGGCTCAT	20
CL32351Contig1-R	CAGGTCCTGCTGTGTTCTCA	20
CL37354Contig1-F	TGCCCTAATATGCAGAGCAC	20
CL37354Contig1-R	AAGAGGGAGCCCTCCTACAA	20
CL10564Contig2-F	TCAAACCAATCATGAGCCAA	20
CL10564Contig2-R	GTTCTCACTGCAGCACCAAA	20
CL3137Contig2-F	AATTTTCATTTAAGCGGGGG	20
CL3137Contig2-R	ATAAGAGAGCCCGACCCCTA	20
CL5481Contig1-F	ACGCAAACTCAAAGCAACCT	20
CL5481Contig1-R	CCTTTTCTTCAAAAGCGGTG	20
comp86892_c0_seq12_1-F	CCAAGCTCCACTTGCAATTTA	21
comp86892_c0_seq12_1-R	TCCCTGCAGAAGTGGAAAAC	20
CL10564Contig1-F	TCAAACCAATCATGAGCCAA	20
CL10564Contig1-R	GTTCTCACTGCAGCACCAAA	20
CL10285Contig2-F	TGGTTGTGAATTGTGATGCC	20
CL10285Contig2-R	CTAACTCCTGAGCAGCAGCA	20
CL13Contig18-F	GGCAATGCAGTAACCTTTGC	20
CL13Contig18-R	AGCAGAACAAACGCACACAC	20
CL31627Contig1-F	TTCCATGGTCGGTACAATCA	20
CL31627Contig1-R	ACACATGCCAAACGCAATAA	20
CL1766Contig2-F	TGCCAGTTTAGACATGCTGG	20
CL1766Contig2-R	AAGTCTGGGTGCTGGAAAAA	20
comp1876_c0_seq1_4-F	TCAGATGCTTCTGCAACAGG	20
comp1876_c0_seq1_4-R	ATTAAAGGGGCCACCATACC	20
comp92908_c0_seq5_3-F	GCACCTTCACTTTCTCTGGC	20
comp92908_c0_seq5_3-R	CATTCCCAACAATCAGGACA	20
CL372Contig6-F	GGGATTAGTAGGGCTGTCCC	20
CL372Contig6-R	TTGTTTTCCATCCTCGTGGT	20
CL52Contig16-F	TTGCAGCGTCAATTTGCTAC	20
CL52Contig16-R	AGAAAAAGTCCGGGCAAAGT	20
CL24568Contig1-F	GTGGGGTTTGGTAAAGCTGA	20
CL24568Contig1-R	GGCAAGACTTTCTGTAGCGG	20
CL10028Contig3-F	CAAAAACCCAACCATGTTCC	20
CL10028Contig3-R	GAAGTGGATTGGGGTCAGAA	20
comp89623_c0_seq92_1-F	GGAATGTGCAGTTTCCCACT	20
comp89623_c0_seq92_1-R	TACTCCATAACCCGAGCCAG	20
CL65757Contig1-F	AGAATGTCAGTTCCAACCCG	20
CL65757Contig1-R	CATACCAGGAGCATGGGAGT	20
comp9847_c0_seq1_2-F	AAGATTAAGCCACGGGTGTG	20
comp9847_c0_seq1_2-R	CGAAGCTGATGGTGCTGTAA	20
CL8569Contig1-F	TTTTGCTATCCGGTTTTGGA	20
CL8569Contig1-R	TTTCCCAGATCGAGTTTTCG	20
comp86145_c0_seq3_3-F	ACAACACGTTGGCCATTTTT	20
comp86145_c0_seq3_3-R	TGCAACTGCAAGGCTTTAAC	20
CL24082Contig1-F	TTCCAAAGTTTCTCCGTTGC	20
CL24082Contig1-R	ACTGCAGGGCACTTGTTTTT	20
comp98594_c0_seq4_6-F	AACAACAGTGGCCAGGAGAC	20
comp98594_c0_seq4_6-R	CTCATTCTGGGGGAGACAAA	20
CL12525Contig1-F	ATGTGGGAACTTTCCTGTCG	20
CL12525Contig1-R	TCGATTCCTCCTACGTCACC	20
CL164Contig2-F	TGCCAATGGCTTCAATATCA	20
CL164Contig2-R	TGGGACAAATTCCTCCTCTG	20
comp93333_c0_seq28_3-F	TGGTGGTGACTTGCTTCGTA	20
comp93333_c0_seq28_3-R	CCGCCGACATATTATCATCA	20
comp89586_c0_seq15_1-F	TCAAGCCCGTACATTTCACA	20
comp89586_c0_seq15_1-R	GGAAATGGATGCATGTGTTG	20
comp80811_c0_seq7_1-F	TTTGGGGCTGCTTTGTATTC	20
comp80811_c0_seq7_1-R	TCCAGCATCCAGTATCACCA	20

## Sheet: loci analysis
	loci No.	Motif	Unigene ID	Primer Sequence(5'→3')		Annealing Temperature(℃)	Allele Size	NR Describe	Swiss Describe	Unigene Length	SSR TYPE	SSR SIZE	SSR start	SSR end	ORF start	ORF end	ORF Length	Na	Ne	Ho	He	I	PIC	HWE P-value
5	1	(TA)8	CL11349Contig2	F:	GCCTCAAGAACTTGCCTCAC	61	229-241 bp	PREDICTED: methylesterase 10-like [Daucus carota subsp. sativus]	Polyneuridine-aldehyde esterase	2084	p2	16	1173-1188	1188	75	530	456	4	1.4323	0.6955	0.3018	0.5618	0.2702	0.132779
				R:	GTTTCACCACTTCTGCCACA
25	2	(AG)9	CL3644Contig1	F:	CAGACCTGAATGGCACTGAA	60	173-181	gi|1040923461|ref|XP_017223955.1|PREDICTED: acyl carrier protein 3, mitochondrial [Daucus carota subsp. sativus]	Acyl carrier protein 3, mitochondrial	1745	p2	18	848	865	140	715	576	6	1.8518	0.5359	0.46	0.9361	0.4292	0.370873
				R:	TGAAGGAGTCTGCACACCAA
31	3	(TG)7	comp87260_c0_seq2_1	F:	GATTGAGCAAGGAGAGGTGC	60	241-250 bp	PREDICTED: cinnamoyl-CoA reductase 2-like [Daucus carota subsp. sativus]	Cinnamoyl-CoA reductase 1 {ECO:0000305}	2273	p2	14	815	828	1241	2059	819	4	1.7398	0.5709	0.4252	0.7959	0.3835	0.302379
				R:	CCATCAAATAAGAGGCACAAAA
43	4	(CA)6	CL67557Contig1	F:	CAGCCGGCTAAGACAGAATC	60	254-258 bp	PREDICTED: calmodulin-binding protein 60 A-like isoform X2 [Daucus carota subsp. sativus]	Calmodulin-binding protein 60 A {ECO:0000303|PubMed:11782485}	2667	p2	12	1099	1110	304	1053	750	2	1.6228	0.6128	0.3838	0.5719	0.3101	0.245671
				R:	TGGGATCACTTTCTTGGCATA
48	5	(TA)7	CL124Contig5	F:	TTTTCATGGATGCACAATAAGC	57	200-210 bp	hypothetical protein DCAR_008254 [Daucus carota subsp. sativus]	Transcription factor bHLH96	1794	p2	14	907	920	77	550	474	6	3.1266	0.3137	0.6802	1.304	0.6272	0.146521
				R:	GAAATTGATGGCATTCTCCC
61	6	(TC)9	CL52Contig16	F:	TTGCAGCGTCAATTTGCTAC	59	237-243 bp	hypothetical protein SETIT_015422mg, partial [Setaria italica]	Thioredoxin-like protein YLS8	2749	p2	18	1726	1743	205	633	429	5	2.48	0.3978	0.5968	1.1452	0.5498	0.273555
				R:	AGAAAAAGTCCGGGCAAAGT
63	7	(AT)8	CL2414Contig2	F:	TTACGCAATTGCTGATTCCA	58	212-220 bp	PREDICTED: glyoxylate/hydroxypyruvate reductase HPR3-like [Daucus carota subsp. sativus]	Glyoxylate/hydroxypyruvate reductase HPR3	2795	p2	16	1531	1546	1659	2642	984	3	1.9222	0.5159	0.4798	0.7084	0.3729	0.336237
				R:	CCCCGCTGGCTTATCTTTAT
65	8	(TG)11	CL257Contig3	F:	GCAAGTAAGATGCGGAATGG	61	136-149 bp	hypothetical protein DCAR_025487 [Daucus carota subsp. sativus]	Protein UNUSUAL FLORAL ORGANS	2867	p2	22	1283	1304	186	1271	1086	7	3.1486	0.3115	0.6824	1.3894	0.642	0
				R:	AGATGCTCTAAGCCTCCGTG
66	9	(AT)9	CL211Contig2	F:	CCATGGAGAAATTGGCTGTT	58	149-158 bp	PREDICTED: probable pectinesterase 53 isoform X1 [Daucus carota subsp. sativus]	Probable pectinesterase 53	2200	p2	18	1516	1533	1462	341	1122	8	1.8909	0.5246	0.4711	1.0793	0.4521	0.010212
				R:	TTCTTGATCCAGTGATGCCA
79	10	(GT)9	comp80811_c0_seq7_1	F:	TTTGGGGCTGCTTTGTATTC	59	269-285 bp	hypothetical protein DCAR_010568 [Daucus carota subsp. sativus]	NAC domain-containing protein 14 {ECO:0000303|PubMed:15029955}	2756	p2	18	2158	2175	99	1187	1086	3	1.7302	0.5742	0.422	0.6872	0.3528	0.673005
				R:	TCCAGCATCCAGTATCACCA
90	11	(TG)9	CL14696Contig1	F:	GGTTTGTGAGATCCTTTGGG	60	237-243 bp	gi|1040850407|ref|XP_017236804.1|PREDICTED: RING-H2 finger protein ATL7-like isoform X1 [Daucus carota subsp. sativus]	E3 ubiquitin-protein ligase ATL59	2493	p2	18	738	755	1129	1749	621	4	1.682	0.5909	0.4055	0.6852	0.3427	0.666154
				R:	GAACTGACACTTGGGAATCCA

## Sheet: locus allele
No.	locus1		locus2		locus3		locus4		locus5		locus6		locus7		locus8		locus9		locus10		locus11
BZA001	237	239	173	179	244	244	254	254	200	208	216	218	136	145	152	154	281	281	222	222	243	243
BZA002	239	239	173	177	244	247	254	254	206	208	212	220	136	136	150	150	284	284	222	222	240	243
BZA003	229	239	173	181	244	244	254	258	200	206	212	212	136	136	152	154	277	281	222	222	240	243
BZA004	237	237	176	176	242	244	254	254	200	208	216	218	136	145	150	150	281	285	222	222	240	240
BZB002	237	237	173	177	244	246	254	254	200	208	212	218	136	145	152	154	281	285	222	222	240	243
BZB003	237	237	177	177	244	246	254	254	200	200	218	220	136	145	152	154	285	285	222	222	243	243
1801	237	237	177	177	244	244	254	258	206	208	213	218	136	145	151	154	274	283	222	222	243	243
1802	239	239	177	177	244	244	254	254	206	206	218	220	145	145	151	151	274	285	222	222	243	243
1804	237	239	177	177	244	244	254	258	206	206	213	218	145	145	152	154	281	281	222	222	243	243
1805	237	239	177	177	244	244	254	258	200	206	212	218	136	145	151	151	281	283	222	222	243	243
1806	237	237	177	177	244	244	254	258	200	206	212	218	136	145	151	151	281	285	222	224	240	243
1807	237	237	176	177	244	244	254	254	206	206	218	220	136	145	151	151	281	281	222	224	243	243
1808	237	237	173	177	244	244	254	258	206	208	213	218	145	145	151	151	281	281	222	224	243	243
1809	237	237	177	179	242	244	258	258	206	208	212	218	145	145	151	151	281	281	222	224	243	243
1810	237	237	177	177	244	244	254	258	206	206	213	218	136	145	150	151	281	281	224	224	243	243
1811	237	237	177	177	244	247	258	258	206	206	218	220	145	145	152	152	281	285	222	224	243	243
1812	237	241	177	177	244	244	254	258	206	208	218	218	136	145	152	154	281	281	222	224	243	243
1814	237	239	177	177	244	244	254	254	206	206	216	218	136	145	151	151	281	281	222	224	240	243
1815	237	237	176	177	244	244	254	258	200	206	212	218	145	149	151	151	281	281	224	224	240	243
1816	237	237	177	177	244	246	254	254	200	206	218	220	136	145	150	154	281	281	222	222	240	243
1817	239	239	173	176	244	244	254	254	208	208	212	212	145	145	149	151	277	277	224	224	242	243
BZC014	237	237	173	177	244	244	254	258	206	208	218	220	145	145	151	151	281	281	222	224	243	243
BZC015	237	237	177	177	244	244	254	254	206	206	218	218	136	145	151	151	279	279	222	222	237	243
BZC017	237	237	174	177	244	246	254	258	200	204	212	218	136	145	151	151	281	281	222	226	240	243
BZC018	237	237	174	177	244	246	254	254	200	204	212	218	136	145	151	151	281	283	222	224	240	243
BZC019	237	237	176	176	244	246	254	258	208	210	218	218	145	145	151	151	281	281	222	224	240	243
BZC024	237	237	177	177	244	244	254	258	204	206	218	220	136	145	151	151	281	281	222	224	240	243
BZC033	237	237	177	177	244	246	254	258	206	208	218	220	145	145	151	151	281	281	222	224	240	243
BZC035	237	237	173	177	244	246	254	254	206	208	218	220	136	145	151	151	277	281	222	226	243	243
BZC036	237	239	177	177	244	244	254	258	206	206	212	218	145	145	151	151	281	281	222	222	240	243
BZC037	237	237	173	177	242	244	254	258	200	200	212	218	136	145	151	154	281	281	222	224	240	243
BZC040	237	237	177	177	244	246	254	254	204	206	218	220	136	136	152	154	281	281	222	222	243	243
BZC048	237	237	177	177	242	244	254	254	200	208	212	218	145	145	150	150	281	281	222	224	243	243
BZC052	237	237	177	177	244	244	254	258	206	206	218	218	136	145	154	158	281	281	222	224	243	243
BZC056	237	237	177	177	244	244	254	254	200	206	212	220	136	145	150	150	281	281	222	224	243	243
BZC057	237	237	177	177	244	246	254	258	200	200	212	218	136	145	151	151	281	281	222	224	243	243
BZC059	237	237	177	177	244	246	254	258	204	206	218	218	136	136	152	154	281	281	222	222	243	243
BZC060	237	237	173	177	242	244	254	254	208	210	218	218	136	145	152	154	281	285	222	222	243	243
BZC061	237	237	177	177	244	244	254	258	202	208	218	220	145	145	152	154	281	285	222	226	243	243
BZC062	237	237	176	177	244	246	254	254	206	206	218	218	136	145	151	154	281	281	222	224	240	243
BZC063	237	237	177	177	244	246	254	254	206	206	218	220	136	145	151	151	281	285	222	222	242	243
BZC064	237	239	173	176	244	246	254	258	206	206	218	218	136	145	152	154	281	281	222	222	243	243
BZC067	237	237	177	177	244	244	254	254	206	206	218	218	145	145	152	154	281	281	222	222	243	243
BZC069	237	237	177	177	244	246	254	258	206	206	218	220	145	145	154	154	281	281	222	222	240	243
BZC070	237	237	177	177	244	246	254	254	206	208	212	218	136	145	152	154	281	285	222	222	240	243
BZC071	237	237	176	177	244	244	254	258	206	208	212	218	145	145	151	151	281	281	222	224	243	243
BZC072	237	237	177	177	244	246	254	254	200	200	218	220	145	145	150	150	281	281	222	224	240	243
BZC073	237	237	173	177	244	246	254	254	200	206	218	218	136	145	154	154	269	283	222	222	240	243
BZC074	237	241	177	177	244	244	254	258	200	200	212	218	136	145	151	151	281	281	222	222	243	243
BZC079	237	237	177	177	244	244	254	254	206	206	218	218	136	145	151	151	281	281	222	222	243	243
BZC080	237	237	176	177	242	244	254	254	200	208	218	218	145	145	151	158	281	285	222	224	240	243
BZC081	237	237	177	177	244	246	254	254	204	206	218	220	145	145	151	151	281	281	222	222	240	243
BZC082	237	239	176	177	244	246	254	254	208	208	218	220	136	145	151	151	281	283	222	222	240	243
BZC084	237	239	173	177	244	244	254	258	200	208	212	218	136	145	151	154	281	283	222	222	240	243
BZC086	237	239	177	177	244	247	254	254	200	200	212	218	136	136	150	150	269	283	222	224	240	243
BZC089	237	239	173	176	244	246	254	254	200	200	218	218	136	145	149	156	277	281	222	224	240	243
